# Supplementary material for: Association of Differentially Altered Liver Fibrosis with Deposition of TGFBi in Stabilin-Deficient Mice
Source: Int J Mol Sci. 2023 Jun 30;24(13):10969. doi: 10.3390/ijms241310969 (PMC10341388; doi:10.3390/ijms241310969)
Supplement: Supplementary file 1 [file ijms-24-10969-s001.zip]

Archive with 1 entries (1 files):
- ijms-2440967-supplementary.docx
